# Supplementary material for: Preventing BRCA1/ZBRK1 repressor complex binding to the GOT2 promoter results in accelerated aspartate biosynthesis and promotion of cell proliferation
Source: Mol Oncol. 2019 Mar 1;13(4):959–77. doi: 10.1002/1878-0261.12466 (PMC6441895; doi:10.1002/1878-0261.12466)
Supplement: Supplementary file 2 — Table S1. Significant differentially expression of metabolic genes in MEF BRCA1▵/▵ and MEF BRCA1+/+ cell lines. Table S2. BRCA1 repressed metabolic pathways. Table S3. BRCA1 upregulated metabolic pathways. Table S4. Survival analysis of the potential ZBRK1 transcriptional repressed metabolic genes by BreastMark database. Table S5. The clinicopathological characteristics of 130 breast cancer samples. Table S6. The clinicopathological characteristics of 75 triple‐negative breast cancer samples. Table S7. Multivariate COX regression analysis for the identification of prognostic factors for overall survival in the GOT2 IHC BC TMA cohort. Table S8‐1. Multivariate COX regression analysis for the identification of prognostic factors for overall survival in the GOT2 IHC TNBC cohort. Table S8‐2. Multivariate COX regression analysis for the identification of prognostic factors for disease‐free survival in the GOT2 IHC TNBC cohort. Table S9. Correlations between the GOT2 mRNA level and drug activities. Table S10. Correlations between the ZBRK1 mRNA level and drug activities. Table S11. Correlations between the BRCA1 mRNA level and drug activities. [file MOL2-13-959-s002.xlsx]

## Sheet: Table S1
Table S1 Significant differentially expression of metabolic genes in MEF BRCA1 △/△ and MEF BRCA1+/+ cell lines
Gene_ID	Cy5 Intensity (MEF BRCA1 △/△)	Cy3 Intensity (MEF BRCA1+/+)	Ratio 1#	Cy3 Intensity (MEF BRCA1 △/△)	Cy5 Intensity (MEF BRCA1+/+)	Ratio 2#	Cy3 Intensity (MEF BRCA1 △/△)	Cy5 Intensity (MEF BRCA1+/+)	Ratio 3#
LPL	8880	164	31.1987	11741	228	21.6752	5003	275	33.7229
PTGS1	12021	676	21.1406	13906	1346	8.1271	6296	1001	6.17293
CYB561	1436	72	14.1491	1986	142	10.2048	934	529	2.40151
MGST1	7578	400	12.4291	9679	543	17.0887	11248	1100	9.33486
ENPP2	2557	183	12.2206	2923	266	9.2749	987	93	10.0922
ECHDC3	2095	145	11.9731	3233	401	5.3197	7050	997	11.1086
TAP2	11837	1171	9.0018	10767	1305	6.7178	3024	864	4.32257
BST1	646	-25	8.5504	842	128	6.3014	3001	18	153.247
CYBA	2855	245	7.5651	3442	506	5.2563	13881	1325	13.5493
CP	8561	776	6.5294	11607	1401	6.3561	20443	3263	6.58634
TAP1	7754	860	5.9232	8713	1039	7.4636	2158	932	2.09429
HEXB	8400	1134	5.7224	11348	1310	6.7759	22483	3428	6.76954
PI4K2B	5638	739	5.7024	6215	974	7.3383	3929	556	6.23471
PECR	12109	1608	5.1965	13544	2522	4.8657	7550	2884	2.88555
MCCC1	2683	539	4.8284	3283	997	2.829	6527	2631	2.83834
EPHX1	5528	802	4.5798	6720	1270	4.574	1531	28	28.9596
NAGLU	9805	1904	4.1891	8078	2098	3.2231	9829	1787	4.92305
ABCG2	2270	389	3.6508	3031	647	3.8562	1338	658	2.25403
UCP2	7382	1273	3.6118	8474	1675	3.9249	17142	1078	18.6619
NAAA	11974	2902	3.521	11551	3532	2.8094	13206	4486	2.86769
PIP5K1A	1083	222	3.4545	939	411	2.3118	967	356	2.74434
DLD	22290	5274	3.4384	24351	6248	3.8825	2901	1430	2.08794
AGA	14245	3418	3.3625	14238	3740	3.7585	12002	6575	2.02548
FUT8	3946	880	3.3395	4586	1138	3.1944	11141	1875	6.29613
GOT2	51796	14785	3.3066	38291	15411	2.8095	65569	21443	3.09576
PTGDS	2629	513	3.3002	2945	538	4.3816	2606	793	3.70299
PGK1	101181	41882	3.2786	65836	35074	2.4834	86180	28963	3.43913
FAAH	2583	606	3.0074	3298	552	4.6149	5589	782	9.30721
GSTO1	22667	8087	2.8523	21611	9649	2.2486	14714	7597	2.27298
SPHK1	3117	924	2.8403	3824	920	3.2654	3778	1662	2.86235
DHRS7	14563	4525	2.8331	15779	4777	3.6548	4568	1623	2.96265
ALDOC	1252	285	2.8191	2109	390	4.193	13353	3516	4.51479
HEXA	16206	5035	2.8093	16628	6236	2.3025	4497	1174	3.04041
ATP6V1B2	37610	12678	2.7914	33463	12637	2.3045	29932	13280	2.68231
SLC35F5	3741	893	2.7744	4004	1117	2.8211	4438	1732	2.64687
PLA2G12A	7046	1821	2.7049	8673	2769	2.4667	1930	1048	2.03681
CLIC1	89236	37899	2.7014	65814	39153	2.2007	71915	18914	5.19188
MANBA	2034	460	2.6187	2720	681	3.0608	3587	1744	2.6366
HSD17B4	10445	3226	2.4827	12282	3843	3.3163	9568	3044	2.16702
NPC1	5479	1822	2.42	6557	2001	2.647	2989	1199	2.67446
PRDX4	17557	6600	2.3965	22268	7877	2.6642	66894	22513	3.69035
LBR	4905	1620	2.1974	5279	1996	2.1264	6234	3039	2.3437
SLC12A1	5813	2263	2.1756	6168	2472	2.2133	11134	4621	2.54005
PAICS	24613	11170	2.1653	28298	10802	2.9256	24628	11809	2.21902
PFKP	6710	2502	2.0787	8731	3210	2.0859	2034	823	2.20499
QDPR	30612	12469	2.0722	31322	14590	2.2569	14228	5103	3.06821
PLA2G7	4655	1586	2.0648	5258	2361	2.037	18355	2016	11.2921
GSTT1	8390	3428	2.0438	10630	3844	2.5409	58292	10136	6.4362
COQ6	10753	4340	2.0423	13695	5359	2.2403	17085	7952	2.45991
DDHD2	618	163	2.0406	805	367	2.3596	823	380	2.47423
NAGK	9444	3588	2.0296	11084	4704	2.3992	8576	3126	3.14211
CERS4	1057	1816	0.4602	633	2228	0.246	825	3875	0.168452
MAOA	1729	3019	0.4306	2409	3953	0.4677	1543	4348	0.405571
SLC7A2	618	968	0.43	324	714	0.465	1088	2595	0.486069
BCAT2	2298	3371	0.4189	2101	4192	0.4136	570	2113	0.32775
PPAP2A	3614	7073	0.4109	4290	10924	0.3121	23855	52844	0.453085
ATP5G1	2068	4387	0.3849	2764	6875	0.348	10213	21560	0.489049
ACCN2	330	653	0.3621	255	982	0.2308	635	2251	0.250307
ASRGL1	456	757	0.358	171	715	0.2587	373	1297	0.38736
CHST10	301	595	0.3506	341	1115	0.2416	81	1252	0.105637
ELOVL6	674	1635	0.3327	694	2167	0.2896	1578	6503	0.273253
PTGIS	4010	10461	0.3234	4045	12903	0.2439	3211	9158	0.363408
GALT	1583	3241	0.3149	2145	4855	0.3588	3592	9587	0.434472
BCAT1	6660	18834	0.3087	6460	19722	0.3265	526	1538	0.382468
DOLPP1	514	1116	0.2949	601	1630	0.3412	793	2041	0.445223
ATP1B1	5433	14829	0.2725	4463	16145	0.2687	2216	7089	0.33008
SLC37A2	251	521	0.2651	175	921	0.1955	316	837	0.2581
SLC1A3	309	945	0.2552	235	1271	0.148	334	2175	0.198588
KHK	700	2016	0.245	419	2551	0.147	1784	5005	0.399347
SLC25A5	5706	16483	0.2191	6152	19122	0.265	30782	100353	0.350555
DPYSL3	848	3449	0.1857	616	3927	0.1206	373	1401	0.285488
SLC25A20	478	1609	0.1857	331	2036	0.1421	560	1825	0.289278
AS3MT	3302	18494	0.1852	2335	11272	0.1641	2347	15314	0.195751
PPAP2B	426	1860	0.1701	331	2319	0.0827	508	1579	0.420554
G6PC3	526	2182	0.1687	467	3257	0.1277	548	1800	0.349885
ENO3	2799	13056	0.1552	2828	15411	0.1305	2087	9837	0.241361
ATP10A	294	1915	0.1276	79	2935	0.0541	512	5744	0.0680289
SLC25A17	1715	11333	0.1076	1781	11587	0.1194	2453	6008	0.456129
SLC43A3	730	5022	0.1026	557	6565	0.0862	538	3932	0.103812
NPR2	236	2754	0.0676	217	3773	0.0798	269	8913	0.0243376
AQP1	1858	23248	0.0644	1698	26019	0.0315	2942	8843	0.374604
PPAP2C	473	5475	0.0578	419	7719	0.0432	1764	8833	0.213536
NME4	172	2199	0.048	295	2742	0.0808	382	2080	0.212986
ACAT1	822	19541	0.0291	1001	20527	0.0549	1069	7196	0.112846
#,Ratio= MEF BRCA1 △/△ VS MEF BRCA1+/+

## Sheet: Table S2
Supplementary Table S2. BRCA1 repressed metabolic pathways
Id	Items	Items_Details	Support	List size	Reference Support	Reference size	Hyp	Hyp_c	Genes
57	Kegg:00511	Other glycan degradation	4	51	17	37681	6.99033e-09	4.96313e-07	AGA,HEXA,HEXB,MANBA
33	Kegg:04142	Lysosome	6	51	122	37681	1.62657e-08	5.77432e-07	AGA,HEXA,HEXB,MANBA,NAGLU,NPC1
37	Kegg:00010	Glycolysis / Gluconeogenesis	4	51	59	37681	1.28189e-06	3.03382e-05	PFKP,DLD,PGK1,ALDOC
38	Kegg:00980	Metabolism of xenobiotics by cytochrome P450	4	51	77	37681	3.74379e-06	5.31618e-05	MGST1,EPHX1,GSTO1,GSTT1
69	Kegg:00531	Glycosaminoglycan degradation	3	51	21	37681	3.05341e-06	5.4198e-05	HEXA,HEXB,NAGLU
64	Kegg:00565	Ether lipid metabolism	3	51	34	37681	1.35686e-05	0.000160561	PLA2G7,PLA2G12A,ENPP2
13	Kegg:02010	ABC transporters	3	51	45	37681	3.18394e-05	0.000322943	ABCG2,TAP1,TAP2
50	Kegg:00480	Glutathione metabolism	3	51	50	37681	4.3769e-05	0.000345289	MGST1,GSTO1,GSTT1
16	Kegg:00520	Amino sugar and nucleotide sugar metabolism	3	51	49	37681	4.11821e-05	0.000365492	HEXA,HEXB,NAGK
25	Kegg:04145	Phagosome	4	51	163	37681	7.19711e-05	0.000510995	TAP1,ATP6V1B2,CYBA,TAP2
11	Kegg:00603	Glycosphingolipid biosynthesis - globo series	2	51	15	37681	0.000186467	0.0010184	HEXA,HEXB
45	Kegg:00604	Glycosphingolipid biosynthesis - ganglio series	2	51	15	37681	0.000186467	0.0010184	HEXA,HEXB
34	Kegg:00590	Arachidonic acid metabolism	3	51	79	37681	0.000171777	0.00110874	PTGDS,PLA2G12A,PTGS1
39	Kegg:00982	Drug metabolism - cytochrome P450	3	51	87	37681	0.000228496	0.0011588	MGST1,GSTO1,GSTT1
67	Kegg:00030	Pentose phosphate pathway	2	51	27	37681	0.000616889	0.00291994	PFKP,ALDOC
44	Kegg:05340	Primary immunodeficiency	2	51	34	37681	0.000980014	0.00434881	TAP1,TAP2
15	Kegg:00051	Fructose and mannose metabolism	2	51	38	37681	0.00122383	0.00511131	PFKP,ALDOC
49	Kegg:04975	Fat digestion and absorption	2	51	44	37681	0.00163835	0.00646237	PLA2G12A,GOT2
35	Kegg:00280	Valine, leucine and isoleucine degradation	2	51	49	37681	0.0020279	0.00757794	DLD,MCCC1
56	Kegg:00562	Inositol phosphate metabolism	2	51	57	37681	0.0027332	0.00970287	PI4K2B,PIP5K1A
20	Kegg:04070	Phosphatidylinositol signaling system	2	51	75	37681	0.00467908	0.0138423	PI4K2B,PIP5K1A
29	Kegg:04370	VEGF signaling pathway	2	51	75	37681	0.00467908	0.0138423	PLA2G12A,SPHK1
14	Kegg:04976	Bile secretion	2	51	71	37681	0.00420456	0.0142154	ABCG2,EPHX1
24	Kegg:04146	Peroxisome	2	51	78	37681	0.00505045	0.0143433	HSD17B4,PECR
26	Kegg:04612	Antigen processing and presentation	2	51	74	37681	0.00455823	0.0147106	TAP1,TAP2
31	Kegg:04666	Fc gamma R-mediated phagocytosis	2	51	87	37681	0.00624305	0.0170483	SPHK1,PIP5K1A
32	Kegg:04972	Pancreatic secretion	2	51	101	37681	0.00832664	0.021114	BST1,PLA2G12A
66	Kegg:00400	Phenylalanine, tyrosine and tryptophan biosynthesis	1	51	6	37681	0.00809391	0.021284	GOT2
68	Kegg:00130	Ubiquinone and other terpenoid-quinone biosynthesis	1	51	7	37681	0.00943664	0.0231035	COQ6
53	Kegg:00790	Folate biosynthesis	1	51	13	37681	0.0174557	0.0413117	QDPR
55	Kegg:00533	Glycosaminoglycan biosynthesis - keratan sulfate	1	51	15	37681	0.0201145	0.044629	FUT8
70	Kegg:00120	Primary bile acid biosynthesis	1	51	15	37681	0.0201145	0.044629	HSD17B4

## Sheet: Table S3
Supplementary Table S3. BRCA1 upregulated metabolic pathways
Id	Items	Items_Details	Support	List size	Reference Support	Reference size	Hyp	Hyp_c	Genes
1	Kegg:00564	Glycerophospholipid metabolism	3	33	79	34208	6.15234e-05	0.000474609	PPAP2A,PPAP2B,PPAP2C
6	Kegg:00230	Purine metabolism	2	33	158	34208	0.01019	0.0366841	NME4,NPR2
14	Kegg:05012	Parkinson's disease	2	33	129	34208	0.00690194	0.0286696	ATP5G1,SLC25A5
15	Kegg:05016	Huntington's disease	2	33	180	34208	0.0130624	0.0440855	ATP5G1,SLC25A5
16	Kegg:04666	Fc gamma R-mediated phagocytosis	3	33	92	34208	9.68703e-05	0.000653875	PPAP2A,PPAP2B,PPAP2C
17	Kegg:00561	Glycerolipid metabolism	3	33	47	34208	1.28834e-05	0.00013914	PPAP2A,PPAP2B,PPAP2C
18	Kegg:00565	Ether lipid metabolism	3	33	34	34208	4.7953e-06	0.000258946	PPAP2A,PPAP2B,PPAP2C
22	Kegg:04975	Fat digestion and absorption	3	33	42	34208	9.15128e-06	0.000164723	PPAP2A,PPAP2B,PPAP2C
25	Kegg:00360	Phenylalanine metabolism	1	33	16	34208	0.0153271	0.0459814	MAOA
27	Kegg:00600	Sphingolipid metabolism	3	33	40	34208	7.8862e-06	0.000212927	PPAP2A,PPAP2B,PPAP2C
29	Kegg:04964	Proximal tubule bicarbonate reclamation	2	33	22	34208	0.000205962	0.00111219	ATP1B1,AQP1
31	Kegg:04976	Bile secretion	2	33	71	34208	0.00215115	0.00968017	ATP1B1,AQP1
39	Kegg:00630	Glyoxylate and dicarboxylate metabolism	1	33	18	34208	0.017227	0.0489608	ACAT1
45	Kegg:00290	Valine, leucine and isoleucine biosynthesis	2	33	10	34208	4.04142e-05	0.000363728	BCAT1,BCAT2
47	Kegg:00280	Valine, leucine and isoleucine degradation	3	33	44	34208	1.05436e-05	0.000142338	BCAT1,BCAT2,ACAT1
49	Kegg:00380	Tryptophan metabolism	2	33	41	34208	0.000722785	0.00354822	MAOA,ACAT1
51	Kegg:00770	Pantothenate and CoA biosynthesis	2	33	17	34208	0.000121625	0.000729753	BCAT1,BCAT2
52	Kegg:00072	Synthesis and degradation of ketone bodies	1	33	9	34208	0.00864976	0.0333634	ACAT1
53	Kegg:00900	Terpenoid backbone biosynthesis	1	33	15	34208	0.0143759	0.0456647	ACAT1

## Sheet: Table S4
Supplementary Table S4 Suvival analysis of the potential ZBRK1 transcriptial repressed metabolic genes by BreastMark database
Mouse_gene_Promoter harbored ZBRK1 DNA-binding element "GGXXXCAGXXXT"	Human_overlap_Mouse_gene_Promoter harbored ZBRK1 DNA-binding element "GGXXXCAGXXXT"	OS_p value	DFS_p value	Relationship with Survival
PGK1	PGK1	1.013e-08	1.375e-09	Negative
PAICS	PAICS	6.202e-05	7.832e-05	Negative
GOT2	GOT2	7.204e-05	0.0004914	Negative
MGST1	MGST1	0.0009818	0.0009818	Negative
ALDOC	ALDOC	0.002647	0.001291	Negative
PECR	PECR	0.03622	0.000406	Negative
QDPR	QDPR	6.181e-06	0.001164	Positive
HSD17B4	HSD17B4	0.0005096	0.0002346	Positive
GSTT1	GSTT1	0.0006154	0.05982	Positive
PTGDS	PTGDS	0.01226	0.006188	Positive
FAAH	FAAH	0.01357	0.3694	Positive
NAGK	NAGK	0.001588	0.115
SPHK1	SPHK1	0.01564	0.06422
GSTO1	GSTO1	0.04743	0.231
PTGS1	PTGS1	0.1002	0.1727
BST1	BST1	0.1641	0.5614
DLD	DLD	0.2701	0.1459
MCCC1	MCCC1	0.2795	0.03942
PLA2G12A	PLA2G12A	0.474	0.02826
PIP5K1A
PI4K2B

## Sheet: Table S5
Supplementary Table S5 The clinicopathological characteristics of 130 breast cancer samples
ID	Gender	Age	Surgery Date	Vital status	Survival time	Grade	Location (right,1;left,0)	T_stage	N_stage	Lymph node metastasis	AJCC_stage	ER_status	PR	HER2	HER2 amplification (FISH)	TNBC	ZBRK1 level	GOT2 level	BRCA1 Level
J07A1133	Female	51	2004-08-05	Alive	107	2	Right	T2	0	NO	2	Positive	Positive	NA	NO	NA	High	Low	Low
J07A1132	Female	42	2004-07-30	Alive	108	2	Right	T1	1	NO	2	Positive	Positive	Positive	YES	NO	High	Low	Low
J07A1130	Female	54	2004-07-28	Deceased	9	2	Left	T3	2	YES	3	Positive	Positive	Positive	YES	NO	Low	na	Low
J07A1128	Female	50	2004-07-14	Alive	108	2	Right	T1	0	NO	1	Negative	Negative	Negative	NO	YES	Low	High	Low
J07A1126	Female	49	2004-07-12	Alive	108	2	Right	T1	1	NO	2	Negative	Positive	Positive	NO	NO	Low	High	High
J07A1125	Female	71	2004-06-28	Alive	109	2	Left	T1	0	NO	1	Negative	Negative	Positive	NO	NO	High	Low	High
J07A1124	Female	43	2004-06-24	Alive	109	2	Right	T2	2	YES	3	Negative	Positive	Negative	NO	YES	Low	High	High
J07A1122	Female	64	2004-06-24	Alive	109	2	Left	T2	0	NO	2	Negative	Negative	Negative	NO	YES	Low	High	Low
J07A1121	Female	33	2004-06-17	Alive	109	2	Left	T2	3	YES	3	Negative	Negative	Negative	NO	YES	Low	High	Low
J07A1120	Female	75	2004-06-17	Deceased	59	2	Right	T2	1	NO	2	Positive	Positive	Negative	NO	NO	High	Low	High
J07A1118	Female	52	2004-06-14	Alive	109	2	Right	T2	1	NO	2	Positive	Positive	Positive	NO	NO	High	Low	High
J07A1115	Female	72	2004-06-01	Deceased	46	2	Left	T1	1	NO	2	Negative	Negative	Negative	NO	YES	Low	Low	High
J07A1113	Female	53	2004-05-27	Alive	110	2	Left	T1	0	NO	1	Positive	Negative	Negative	NO	NO	Low	High	High
J07A1111	Female	59	2004-05-25	Alive	110	2	Left	T1	0	NO	1	Negative	Negative	Negative	NO	YES	Low	High	High
J07A1110	Female	56	2004-05-25	Deceased	80	2	Right	T2	2	YES	3	Positive	Negative	Negative	NO	NO	Low	High	NA
J07A1109	Female	73	2004-05-18	Deceased	79	2	Left	T1	2	YES	3	Positive	Positive	Positive	YES	NO	High	Low	Low
J07A1107	Female	34	2004-05-10	Alive	110	2	Left	T2	1	NO	2	Positive	Negative	Positive	YES	NO	High	High	Low
J07A1106	Female	46	2004-04-29	Alive	111	2	Right	T2	2	YES	3	Positive	Positive	Negative	NO	NO	Low	High	Low
J07A1103	Female	67	2004-04-21	Alive	111	2	Right	T2	1	NO	2	Positive	Negative	Positive	YES	NO	Low	High	Low
J07A1102	Female	47	2004-04-16	Alive	111	2	Right	T2	0	NO	2	Positive	Positive	Positive	YES	NO	Low	High	High
J07A1101	Female	57	2004-04-05	Alive	111	2	Right	T1	0	NO	1	Positive	Negative	Positive	NO	NO	High	Low	NA
J07A1100	Female	40	2004-03-25	Alive	112	2	Left	T2	0	NO	2	Negative	Positive	Positive	YES	NO	Low	High	Low
J07A1099	Female	40	2004-03-23	Alive	112	2	Right	T2	0	NO	2	Positive	Positive	Positive	NO	NO	High	Low	High
J07A1098	Female	42	2004-03-23	Alive	112	2	Left	T2	1	NO	2	Negative	Negative	Negative	NO	YES	High	Low	Low
J07A1097	Female	50	2004-03-15	Alive	112	2	Left	T2	2	YES	3	Negative	Negative	Positive	YES	NO	High	Low	NA
J07A1096	Female	60	2004-03-08	Alive	112	2	Right	T2	0	NO	2	Positive	Positive	Negative	NO	NO	High	Low	High
J07A1095	Female	65	2004-03-05	Alive	112	2	Right	T2	0	NO	2	Positive	Negative	Positive	YES	NO	Low	Low	High
J07A1093	Female	61	2004-02-24	Alive	113	2	Left	T2	0	NO	2	Positive	Negative	Positive	YES	NO	High	Low	High
J07A1090	Female	41	2004-01-30	Alive	114	1	Right	T2	1	NO	2	Negative	Negative	Positive	NO	NO	High	High	High
J07A1088	Female	39	2004-01-15	Alive	114	2	Left	T2	2	YES	3	Negative	Negative	Positive	YES	NO	High	Low	High
J07A1087	Female	68	2003-12-30	Alive	115	2	Right	T2	1	NO	2	Negative	Negative	Negative	NO	YES	Low	Low	High
J07A1085	Female	52	2003-12-30	Deceased	61	2	Left	T2	3	YES	3	Positive	Negative	Positive	NA	NO	Low	High	High
J07A1084	Female	64	2003-12-25	Deceased	68	2	Right	T2	0	NO	2	Negative	Negative	Positive	NA	NO	High	Low	Low
J07A1083	Female	40	2003-12-22	Alive	127	NA	Left	T2	0	NO	2	NA	NA	NA	NA	NA	Low	Low	NA
J07A1081	Female	51	2003-12-02	Alive	115	1	Left	T2	0	NO	2	Positive	Positive	Negative	NO	NO	Low	Low	High
J07A1076	Female	37	2003-11-12	Deceased	85	3	Right	T1	0	NO	1	Negative	Negative	Negative	NO	YES	Low	High	Low
J07A1074	Female	43	2003-10-20	Alive	117	2	Right	T3	2	YES	3	Negative	Negative	Negative	YES	YES	Low	High	Low
J07A1073	Female	51	2003-09-22	Alive	118	2	Left	T2	0	NO	2	Positive	Positive	Positive	NO	NO	High	High	Low
J07A1070	Female	44	2003-09-08	Alive	118	2	Left	T2	2	YES	3	Positive	Negative	Positive	YES	NO	Low	High	Low
J07A1068	Female	52	2003-09-03	Deceased	110	2	Left	T2	2	YES	3	Negative	Negative	Positive	NO	NO	Low	High	High
J07A1067	Female	82	2003-09-03	Deceased	2	2	Right	T3	2	YES	3	Negative	Negative	Negative	NO	YES	High	High	High
J07A1062	Female	46	2003-08-04	Alive	119	2	Right	T1	1	NO	2	Negative	Negative	Positive	NA	NO	Low	Low	High
J07A1061	Female	69	2003-07-31	Alive	120	2	Right	T2	1	NO	2	Positive	Positive	Negative	NO	NO	High	Low	High
J07A1060	Female	49	2003-07-28	Alive	120	2	Left	T2	0	NO	2	Negative	Negative	Positive	NA	NO	High	High	High
J07A1059	Female	71	2003-03-13	Deceased	62	2	Left	T2	0	NO	2	Negative	Negative	Negative	NO	YES	High	High	Low
J07A1057	Female	48	2003-01-24	Alive	126	2	Left	T2	1	NO	2	Positive	Positive	Negative	NO	NO	High	Low	High
J07A1055	Female	54	2002-12-19	Deceased	4	3	Right	T2	2	YES	3	Positive	Negative	Negative	NO	NO	Low	High	High
J07A1053	Female	31	2002-12-06	Deceased	4	2	Right	T3	2	YES	3	Negative	Negative	Negative	NO	YES	Low	High	NA
J07A1052	Female	45	2002-12-02	Alive	127	2	Right	T2	1	NO	2	Positive	Positive	Positive	NO	NO	Low	High	Low
J07A1047	Female	29	2002-11-26	Deceased	78	2	Right	T2	2	YES	3	Negative	Positive	Negative	NO	YES	Low	High	High
J07A1046	Female	40	2002-11-22	Deceased	44	1	Right	T2	0	NO	2	Positive	Positive	Negative	NO	NO	Low	High	High
J07A1045	Female	55	2002-11-19	Alive	128	2	Right	T2	1	NO	2	Positive	Negative	Negative	NO	NO	Low	High	High
J07A1043	Female	37	2002-11-19	Alive	128	2	Right	T1	3	YES	3	Positive	Negative	Negative	NO	NO	Low	High	High
J07A1041	Female	63	2002-11-07	Deceased	35	2	Left	T1	1	NO	2	Negative	Negative	Negative	NO	YES	Low	High	Low
J07A1040	Female	53	2002-11-05	Deceased	63	2	Left	T2	2	YES	3	Positive	Positive	Positive	NO	NO	Low	High	Low
J07A1038	Female	50	2002-11-04	Alive	128	2	Right	T2	1	NO	2	Positive	Positive	Positive	NA	NO	High	Low	High
J07A1036	Female	63	2002-10-23	Deceased	110	3	Left	T2	1	NO	2	Positive	Positive	Negative	NO	NO	High	High	High
J07A1034	Female	54	2002-10-18	Deceased	60	2	Left	T2	0	NO	2	Positive	Positive	Negative	NO	NO	Low	High	Low
J07A1033	Female	46	2002-10-15	Alive	129	1	Left	T2	1	NO	2	Positive	Positive	Negative	NO	NO	Low	Low	High
J07A1032	Female	36	2002-10-09	Deceased	15	2	Right	T2	3	YES	3	Negative	Negative	Positive	NA	NO	Low	High	High
J07A1031	Female	72	2002-09-18	Alive	130	2	Right	T2	1	NO	2	Positive	Negative	Positive	NA	NO	High	Low	High
J07A1030	Female	50	2002-09-17	Alive	130	1	Left	T1	2	YES	3	Positive	Positive	Negative	NO	NO	Low	Low	High
J07A1028	Female	74	2002-09-13	Deceased	23	1	Right	T3	2	YES	3	Positive	Positive	Negative	NO	NO	Low	High	Low
J07A1026	Female	56	2002-08-29	Alive	131	2	Left	T2	1	NO	2	Positive	Positive	Negative	NO	NO	Low	High	Low
J07A1024	Female	47	2002-08-02	Alive	131	2	Right	T2	0	NO	2	Positive	Negative	Negative	NO	NO	Low	High	High
J07A1023	Female	75	2002-08-02	Deceased	53	3	Left	T2	2	YES	3	Positive	Positive	Negative	NO	NO	High	High	Low
J07A1022	Female	45	2002-07-26	Alive	132	2	Left	T2	0	NO	2	Positive	Positive	Negative	NO	NO	Low	Low	High
J07A1021	Female	51	2002-07-17	Alive	132	2	Right	T2	0	NO	2	Positive	Negative	Negative	NA	NO	Low	High	High
J07A1020	Female	41	2002-07-15	Alive	132	2	Right	T1	0	NO	1	Positive	Positive	Negative	NO	NO	Low	High	High
J07A1019	Female	48	2002-07-11	Alive	132	1	Left	T2	0	NO	2	Positive	Negative	Negative	NO	NO	Low	High	Low
J07A1017	Female	66	2002-06-24	Alive	133	2	Left	T2	0	NO	2	Positive	Negative	Negative	NO	NO	Low	High	High
J07A1014	Female	55	2002-06-06	Deceased	31	1	Right	T2	1	NO	2	Positive	Positive	Negative	NO	NO	Low	Low	High
J07A1013	Female	78	2002-06-03	Deceased	92	2	Left	T2	0	NO	2	Positive	Negative	Negative	NO	NO	High	High	NA
J07A1012	Female	61	2002-05-28	Alive	134	2	Right	T2	1	NO	2	Positive	Positive	Negative	NO	NO	High	High	High
J07A1011	Female	47	2002-05-23	Alive	134	2	Right	T2	1	NO	2	Positive	Negative	Negative	NO	NO	High	Low	Low
J07A1010	Female	76	2002-05-10	Deceased	77	2	Right	T2	0	NO	2	Negative	Negative	Positive	NA	NO	High	High	Low
J07A1007	Female	45	2002-05-06	Deceased	47	1	Right	T1	1	NO	2	Negative	Negative	Negative	NA	YES	Low	Low	High
J07A1006	Female	73	2002-04-30	Alive	135	1	Left	T2	1	NO	2	Negative	Negative	Negative	NA	YES	High	Low	High
J07A1004	Female	38	2002-04-19	Alive	135	1	Left	T3	1	NO	3	Positive	Positive	Negative	NO	NO	Low	High	High
J07A1003	Female	36	2002-04-18	Alive	135	2	Left	T1	2	YES	3	Positive	Positive	Negative	NO	NO	Low	High	Low
J07A1001	Female	62	2002-04-17	Alive	135	1	Left	T2	1	NO	2	Negative	Negative	Negative	NO	YES	Low	High	Low
J07A1000	Female	40	2002-04-11	Deceased	23	1	Right	T2	1	NO	2	Negative	Negative	Positive	NA	NO	Low	High	Low
J07A0999	Female	48	2002-03-26	Deceased	125	2	Right	T2	2	YES	3	NA	Negative	Negative	NO	NA	Low	Low	High
J07A0998	Female	61	2002-03-14	Alive	136	1	Left	T1	1	NO	2	Positive	Positive	Negative	NO	NO	Low	High	High
J07A0997	Female	61	2002-03-12	Alive	136	2	Left	T2	0	NO	2	Positive	Positive	Negative	NA	NO	Low	High	Low
J07A0994	Female	40	2002-02-26	Alive	137	2	Right	T1	2	YES	3	Positive	Positive	Negative	NA	NO	Low	High	High
J07A0993	Female	46	2002-02-21	Alive	137	2	Left	T2	0	NO	2	Negative	Negative	Positive	NA	NO	Low	High	High
J07A0992	Female	39	2002-02-19	Alive	137	1	Left	T2	3	YES	3	Positive	Negative	Negative	NA	NO	Low	Low	High
J07A0991	Female	46	2002-02-04	Deceased	7	2	Right	T2	2	YES	3	Positive	Negative	Positive	NA	NO	Low	High	Low
J07A0990	Female	33	2002-02-04	Alive	137	2	Right	T3	3	YES	3	Positive	Positive	Negative	NO	NO	Low	High	Low
J07A0989	Female	47	2002-02-01	Alive	137	1	Right	T1	1	NO	2	Positive	Positive	Negative	NO	NO	Low	Low	Low
J07A0988	Female	47	2002-01-25	Alive	138	1	Left	T2	0	NO	2	Positive	Positive	Positive	NO	NO	Low	Low	High
J07A0987	Female	48	2002-01-25	Deceased	32	1	Right	T2	0	NO	2	Positive	Positive	Negative	NO	NO	Low	Low	High
J07A0986	Female	44	2002-01-15	Alive	138	2	Right	T3	2	YES	3	Negative	Negative	Negative	NO	YES	Low	High	High
J07A0985	Female	64	2002-01-08	Alive	138	2	Left	T2	1	NO	2	Positive	Positive	Negative	NO	NO	Low	High	High
J07A0983	Female	57	2001-12-14	Alive	139	1	Left	T1	1	NO	2	Negative	Negative	Negative	NO	YES	Low	High	Low
J07A0981	Female	38	2001-11-29	Alive	140	1	Right	T2	2	YES	3	Positive	Positive	Negative	NO	NO	Low	Low	High
J07A0980	Female	44	2001-11-05	Alive	140	2	Left	T2	1	NO	2	Positive	Positive	Negative	NO	NO	Low	Low	High
J07A0978	Female	60	2001-10-30	Alive	141	1	Right	T2	2	YES	3	Positive	Positive	Positive	NA	NO	Low	Low	Low
J07A0977	Female	77	2001-10-29	Alive	141	2	Left	T2	2	YES	3	Positive	Positive	Negative	NO	NO	Low	High	Low
J07A0976	Female	44	2001-10-26	Alive	141	1	Right	T2	0	NO	2	Positive	Positive	Negative	NO	NO	Low	NA	Low
J07A0974	Female	72	2001-10-19	Alive	141	1	Right	T1	1	NO	2	Positive	Positive	Negative	NO	NO	High	High	High
J07A0973	Female	76	2001-10-11	Alive	141	1	Left	T3		NA		Positive	Positive	Negative	NO	NO	Low	Low	Low
J07A0970	Female	55	2001-09-19	Alive	142	2	Right	T2	2	YES	3	Positive	Negative	Negative	NO	NO	Low	High	NA
J07A0969	Female	52	2001-09-17	Alive	142	2	Left	T2	0	NO	2	Positive	Negative	Negative	NA	NO	Low	High	Low
J07A0968	Female	68	2001-09-14	Deceased	82	1	Left	T1	1	NO	2	Negative	Negative	Negative	NO	YES	Low	High	High
J07A0966	Female	48	2001-08-27	Deceased	11	2	Right	T2	3	YES	3	Negative	Negative	Negative	NO	YES	Low	High	Low
J07A0965	Female	67	2001-08-23	Alive	143	1	Right	T1	0	NO	1	Positive	Positive	Negative	NO	NO	Low	Low	High
J07A0964	Female	44	2001-08-23	Deceased	17	2	Right	T3	1	NO	3	Negative	Negative	Positive	NA	NO	Low	High	High
J07A0963	Female	51	2001-08-21	Deceased	18	2	Right	T1	2	YES	3	Negative	Negative	Negative	NO	YES	Low	High	High
J07A0962	Female	63	2001-08-17	Alive	143	1	Right	T2	1	NO	2	Negative	Negative	Positive	NA	NO	High	Low	Low
J07A0960	Female	72	2001-08-10	Alive	143	2	Right	T2	2	YES	3	Negative	Negative	Positive	NA	NO	Low	Low	High
J07A0957	Female	56	2001-07-31	Alive	144	2	Left	T2	0	NO	2	Positive	Positive	Negative	NA	NO	Low	Low	NA
J07A0956	Female	54	2001-07-25	Deceased	97	2	Right	T2	0	NO	2	Negative	Negative	Negative	NO	YES	Low	High	Low
J07A0952	Female	73	2001-06-22	Deceased	114	3	Right	T2	2	YES	3	Positive	Positive	Negative	NO	NO	High	High	Low
J07A0951	Female	34	2001-06-21	Alive	145	2	Right	T1	0	NO	1	Positive	Positive	Negative	NO	NO	Low	High	Low
J07A0947	Female	37	2001-06-12	Deceased	93	3	Left	T2	0	NO	2	Negative	Negative	Negative	NO	YES	Low	High	Low
J07A0946	Female	48	2001-06-06	Alive	145	1	Left	T3	2	YES	3	Negative	Negative	Negative	NA	YES	Low	Low	High
J07A0943	Female	63	2001-05-18	Alive	146	2	Right	T1	0	NO	1	Positive	Positive	Negative	NO	NO	Low	High	Low
J07A0942	Female	76	2001-05-17	Deceased	33	2	Right	T2	0	NO	2	Negative	NA	Positive	NO	NA	Low	High	Low
J07A0941	Female	52	2001-04-26	Alive	147	1	Left	T2	1	NO	2	Positive	Positive	Negative	NO	NO	High	Low	Low
J07A0940	Female	57	2001-04-24	Alive	147	1	Left	T2	2	YES	3	Positive	Positive	Negative	NO	NO	Low	High	High
J07A0939	Female	50	2001-04-16	Alive	147	2	Right	T3	3	YES	3	Negative	Negative	Positive	NA	NO	Low	High	High
J07A0937	Female	31	2001-04-05	Deceased	147	1	Right	T2	0	NO	2	Positive	Positive	Negative	NO	NO	High	High	Low
J07A0936	Female	72	2001-03-14	Alive	148	1	Right	T2	0	NO	2	Positive	Negative	Negative	NO	NO	Low	Low	Low
J07A0935	Female	54	2001-03-13	Alive	148	2	Right	T3	1	NO	3	Negative	Negative	Negative	NO	YES	Low	Low	Low
J07A0934	Female	37	2001-02-28	Alive	149	2	Left	T2	0	NO	2	Positive	Positive	Negative	NO	NO	Low	Low	NA
J07A0933	Female	47	2001-02-08	Deceased	32	1	Right	T3	3	YES	3	Positive	Positive	Negative	NO	NO	High	Low	Low
J07A0930	Female	60	2001-01-11	Alive	150	2	Right	T2	0	NO	2	Positive	Negative	Negative	NO	NO	Low	Low	Low
J07A0929	Female	48	2001-01-03	Alive	150	3	Right	T2	0	NO	2	Positive	Positive	Positive	NO	NO	Low	Low	Low

## Sheet: Table S6
Supplementary Table S6 The clinicopathological characteristics of 75 triple negative breast cancer samples
ID	age	grade	T_stage	N_stage	Lymph_node _metastasis	Disease_free _survival_time (month)	Vital _status	Overall _survival_time (month)	GOT2	ZBRK1	BRCA1
J07A1128	50	2	T1	0	NO	NA	Alive	108	High	Low	Low
J07A1124	43	2	T2	2	YES	NA	Alive	109	High	Low	High
J07A1122	64	2	T2	0	NO	NA	Alive	109	High	Low	Low
J07A1121	33	2	T2	3	YES	NA	Alive	109	High	Low	Low
J07A1115	72	2	T1	1	NO	NA	Deceased	46	Low	Low	High
J07A1111	59	2	T1	0	NO	NA	Alive	110	High	Low	High
J07A1098	42	2	T2	1	NO	NA	Alive	112	Low	High	Low
J07A1087	68	2	T2	1	NO	NA	Alive	115	Low	Low	High
J07A1076	37	3	T1	0	NO	NA	Deceased	85	High	Low	Low
J07A1074	43	2	T3	2	YES	NA	Alive	117	High	Low	Low
J07A1067	82	2	T3	2	YES	NA	Deceased	2	High	High	High
J07A1059	71	2	T2	0	NO	NA	Deceased	62	High	High	Low
J07A1053	31	2	T3	2	YES	NA	Deceased	4	High	Low	NA
J07A1047	29	2	T2	2	YES	NA	Deceased	78	High	Low	High
J07A1041	63	2	T1	1	NO	NA	Deceased	35	High	Low	Low
J07A1007	45	1	T1	1	NO	NA	Deceased	47	Low	Low	High
J07A1006	73	1	T2	1	NO	NA	Alive	135	Low	High	High
J07A1001	62	1	T2	1	NO	NA	Alive	135	High	Low	Low
J07A0986	44	2	T3	2	YES	NA	Alive	138	High	Low	High
J07A0983	57	1	T1	1	NO	NA	Alive	139	High	Low	Low
J07A0968	68	1	T1	1	NO	NA	Deceased	82	High	Low	High
J07A0966	48	2	T2	3	YES	NA	Deceased	11	High	Low	Low
J07A0963	51	2	T1	2	YES	NA	Deceased	18	High	Low	High
J07A0956	54	2	T2	0	NO	NA	Deceased	97	High	Low	Low
J07A0947	37	3	T2	0	NO	NA	Deceased	93	High	Low	Low
J07A0946	48	1	T3	2	YES	NA	Alive	145	Low	Low	High
J07A0935	54	2	T3	1	NO	NA	Alive	148	Low	Low	Low
415118	37	2	T3	0	NO	18	NA		High	Low	Low
388900	47		T3	2	YES	2	NA		Low	Low	Low
383785	38	2	T1	0	NO	25	NA		Low	Low	High
379590	45	2	T1	1	YES	12	Deceased	36	Low	Low	High
362256	43	3	T1	1	YES	12	NA		High	Low	Low
361003	68	3	T2	3	YES	3	NA		Low	High	High
352843	84	2	T2	0	NO	6	Deceased	8	High	Low	High
352185	40	3	T4		NA	7	NA		High	Low	Low
340850	53	2	T2	1	YES	24	Alive	53	Low	Low	Low
335529	56	3	NA		NA	13	NA		High	Low	Low
331714	66	3	T3	3	YES	16	NA		High	Low	Low
330968	32		T2	2	YES	5	NA		High	Low	Low
328582	44	2	T1	1	YES	NA	NA		High	Low	Low
327151	49	3	T1	1	YES	NA	NA		High	Low	Low
320515	51	2	T2	2	YES	NA	NA		Low	Low	Low
319371	60	2	T2	2	YES	40	Alive	60	Low	Low	High
316983	35	3	T2	3	YES	NA	NA		High	Low	Low
312732	31	2	T2	1	YES	11	Alive	31	Low	High	High
312157	42	3	T2	0	NO	NA	NA		High	Low	Low
309968	38	3	T3	1	YES	5	Deceased	11	High	Low	High
309887	34	2	T1	x	NA	12	Deceased	64	High	Low	High
308375	51	2	T2	0	NO	24.2	Deceased	26.8	High	High	Low
305094		2	T2	1	YES	15	Deceased	24.4	High	Low	High
304857	67	2	T2	1	YES	12	Deceased	22	High	Low	Low
298392			NA		NA	NA	NA		High	Low	Low
298287	52	2	T4	1	YES	15	Deceased	27	High	High	Low
288848	39	3	T2	2	YES	11	NA		Low	Low	High
286025		2	T2	0	NO	12	Deceased	24	High	Low	Low
285004		2	T3	1	YES	8.5	Deceased	20.3	High	High	High
278908	44		T4		NA	12	Deceased	25	High	Low	High
271982	39	3	T2	1	YES	20	Deceased	37.3	High	Low	Low
267981	37	3	T2	1	YES	7.5	Deceased	28	High	Low	High
267051	68	2	T1	1	YES	26	Deceased	42	High	Low	Low
266868	48	3	T4	1	YES	13.4	Deceased	27	High	Low	Low
263561		2	T2	1	YES	6	Deceased	14	High	High	Low
263379	58	3	T2	1	YES	16	Deceased	24	High	Low	Low
260349	62		T1	1	YES	27.7	Deceased	37	Low	High	High
257385	28	3	T2	1	YES	22.3	Deceased	35	High	High	Low
257286	73	3	T2	1	YES	16	Deceased	20.8	High	Low	Low
257168	57	2	T2	1	YES	19	Deceased	28	Low	High	High
255526	40	3	T2	1	YES	0.7	Deceased	18.5	High	Low	High
255349	72	3	T2	1	YES	8	Deceased	18.7	High	Low	Low
254017	46	2	T2	1	YES	31	Deceased	95.8	High	Low	Low
253242	61	3	T3	0	NO	18	Deceased	28.7	Low	Low	High
253052	45	2	T2	1	YES	15	Deceased	47	High	Low	Low
251078	45	2	T2	1	YES	5	Deceased	23.4	High	Low	Low
244481	39		T1	2	YES	5	Deceased	39	High	Low	Low
227446	39	3	T2	1	YES	15	Alive	39	Low	High	Low

## Sheet: Table S7
Supplementary Table S7 Mutivariate COX regression analysis for the identification of prognostic factors for overall survival in the GOT2 IHC BC TMA cohort
Variable	B	SE	Wald	df	Sig.	Exp(B)	95.0% CI for Exp(B)
							Down	Up
Age	0.587211	0.328636	3.1927	1	0.0739676	1.79896	0.944685	3.42577
Grade (1/2+3)	-0.0820638	0.396513	0.0428341	1	0.836038	0.921213	0.423495	2.00388
T stage (T1/T2+T3)	0.179547	0.427503	0.176391	1	0.674494	1.19667	0.517708	2.7661
LNM	0.810444	0.328888	6.07224	1	0.0137323	2.24891	1.18038	4.28471
GOT2 level	0.868207	0.392327	4.89722	1	0.0269	2.38263	1.10435	5.14052

## Sheet: Table S8
Supplementary Table S8-1 Mutivariate COX regression analysis for the identification of prognostic factors for overall survival in the GOT2 IHC TNBC cohort
Variable	B	SE	Wald	df	Sig.	Exp(B)	95.0% CI for Exp(B)
							Down	Up
Grade (1/2+3)	0.887691	0.387964	5.23529	1	0.0221331	2.42951	1.13575	5.19702
LNM	0.862979	0.387213	4.96709	1	0.0258341	2.37021	1.10966	5.06271
GOT2 level	1.01169	0.493783	4.19778	1	0.0404769	2.75024	1.04487	7.239
Age	0.437845	0.360112	1.47831	1	0.224039	1.54936	0.764938	3.1382
T stage (T1/T2+T3)	-0.00919098	0.440904	0.000434545	1	0.983369	0.990851	0.417551	2.35129
Supplementary Table S8-2 Mutivariate COX regression analysis for the identification of prognostic factors for disease free survival in the GOT2 IHC TNBC cohort
Variable	B	SE	Wald	df	Sig.	Exp(B)	95.0% CI for Exp(B)
							Down	Up
Grade (1/2+3)	-0.159346	0.371998	0.183485	1	0.668395	0.852701	0.411294	1.76784
LNM	-0.251424	0.361349	0.484128	1	0.486558	0.777692	0.383025	1.57902
GOT2 level	1.13186	0.486437	5.41422	1	0.0199734	3.10143	1.19538	8.04671
Age	-0.241911	0.341461	0.501911	1	0.478662	0.785126	0.402056	1.53318
T stage (T1/T2+T3)	-0.0303274	0.43008	0.00497245	1	0.943783	0.970128	0.417584	2.25379

## Sheet: Table S9
CellMiner Address:https://discover.nci.nih.gov/cellminer/
CellMiner Analysis Tool:Pattern Comparisona
CellMiner Database Version:2.1
Human Genome Version:HG 19
Date:07-12-2017
Input data:GOT2
Number of drugsf: 21738
Supplemenatary Table S9: Correlations between the GOT2 mRNA level and drug activities
			Drug activities b
Correlations d	P-value	NSC number e	Name	Mechanism c	FDA status
0.48	0.000102	740	Methotrexate	Df|DHFR	FDA approved
0.46	0.000282	308847	Amonafide	T2	Clinical trial
0.43	0.002029	627168	Pyrazoloacridine	Db	Clinical trial
0.36	0.005064	105014	Cladribine	Ds|ADA	FDA approved
0.36	0.005104	606869	Clofarabine	Ds	FDA approved
0.36	0.005767	759857	Clofarabine	Ds	FDA approved
0.35	0.01477	127716	Decitabine	AM|DNMT	FDA approved
0.35	0.006406	287459	Cytarabine	Ds	FDA approved
0.34	0.009862	118218	Fludarabine	Ds|AM|Dr	FDA approved
0.34	0.00896	725776	LMP776	T1	Clinical trial
0.33	0.014503	728073	Irinotecan	T1	FDA approved
0.33	0.011856	761390	By-Product of CUDC-305	HSP90	Clinical trial
0.32	0.028661	366140	Pyrazoloacridine	Db	Clinical trial
0.3	0.018058	63878	Cytarabine	Ds	FDA approved
0.3	0.022071	710270	Karenitecin	T1	Clinical trial
0.29	0.028774	754230	Pralatrexate	Df|CTNNB1|DHFR	FDA approved
0.28	0.028361	19893	Fluorouracil	Ds|Rs|TYMS	FDA approved
0.27	0.038719	109874	Benzimate	Tu	Clinical trial
0.27	0.037875	312887	Fludarabine	Ds|AM|Dr	FDA approved
0.27	0.049752	639186	Raltitrexed	Ds|DHFR|TYMS	FDA approved
0.26	0.05498	755806	XL-147	PK:PIK3	Clinical trial
0.26	0.044379	755880	Mitomycin	A2	FDA approved
0.26	0.046795	758230	Floxuridine	Ds|TYMS	FDA approved
0.25	0.05788	749712	AT-13387	HSP90	Clinical trial
0.24	0.065332	124463	Fludarabine	Ds|AM|Dr	FDA approved
0.23	0.083388	26980	Mitomycin	A2	FDA approved
0.23	0.081663	75520	tfdu	TYMS	FDA approved
0.23	0.076777	697726	RH1	PK:ROS1	Clinical trial
0.22	0.110824	757036	Fluorouracil	Ds|Rs|TYMS	FDA approved
0.22	0.089026	758247	Palbociclib	PK:STK,CDK,CDK4,CDK6	FDA approved
0.2	0.120039	613327	Gemcitabine	Ds	FDA approved
0.2	0.12158	726630	Belinostat	HDAC	FDA approved
0.18	0.179212	174939	Elesclomol	PK:ROS1	Clinical trial
0.17	0.19076	255109	geldanamycin analog	HSP90	Clinical trial
0.16	0.231511	1390	Allopurinol	AM|XDH	FDA approved
0.16	0.235299	27640	Floxuridine	Ds|TYMS	FDA approved
0.16	0.243966	63984	Cordycepin	Ds	Clinical trial
0.16	0.227418	246131	Valrubicin	T2	FDA approved
0.16	0.281443	266046	Oxaliplatin	A7	FDA approved
0.16	0.208185	330507	Tanespimycin	HSP90	Clinical trial
0.16	0.280842	638646	7-Hydroxystaurosporine	PK:STK	Clinical trial
0.16	0.22392	698037	Pemetrexed	Df|AM|GARTF|DHFR	FDA approved
0.16	0.223008	707545	Alvespimycin	HSP90	Clinical trial
0.15	0.244686	6396	Thiotepa	A7	FDA approved
0.15	0.255676	697912	5-fluoro deoxy uridine 10mer	-	Clinical trial
0.15	0.268527	758186	Azacitidine	DNMT	FDA approved
0.15	0.264752	758774	Belinostat	HDAC	FDA approved
0.14	0.280702	109229	Asparaginase	AM|Pi	FDA approved
0.14	0.288393	169780	Dexrazoxane	T2|NonCan:Cardioprotective	FDA approved
0.14	0.277385	673596	7-Ethyl-10-hydroxycamptothecin	T1	FDA approved
0.13	0.379414	34521	Dexamethasone Decadron	Ho	FDA approved
0.13	0.335827	67574	Vincristine	Tu|Tu-frag	FDA approved
0.12	0.361766	9706	Triethylenemelamine	A7|AlkAg	FDA approved
0.12	0.41817	109724	Ifosfamide	A7|AlkAg	FDA approved
0.12	0.360935	134727	Mitomycin	A2	FDA approved
0.12	0.350979	354258	8-Chloro-adenosine	AM	Clinical trial
0.12	0.415926	628503	Docetaxel	Tu|Tu-stab	FDA approved
0.12	0.379744	757087	Nitrogen mustard	A7|AlkAg	FDA approved
0.12	0.367554	761385	Sonidegib	SMO|Hg-Smo	FDA approved
0.12	0.369083	767745	Pelitrexol	GARTF	Clinical trial
0.11	0.384042	14229	Acrichine	Db|AP	FDA approved
0.11	0.415695	25154	Pipobroman	A7|AlkAg	FDA approved
0.11	0.400675	320846	Batracylin	T2|T1	Clinical trial
0.11	0.421789	369100	Imiquimod	AM|TLR7	FDA approved
0.11	0.400373	616348	Irinotecan	T1	FDA approved
0.11	0.403019	747599	Nilotinib	BCR-ABL|PK:YK	FDA approved
0.1	0.426819	102816	Azacitidine	DNMT	FDA approved
0.1	0.450426	609699	Topotecan	T1	FDA approved
0.1	0.431092	629749	Lapachone	-	Clinical trial
0.1	0.472672	724998	LMP-400	T1	Clinical trial
0.1	0.469988	741078	Selumetinib	PK:STK,YK,MAP2K, MAP2K1,MAP2K2	Clinical trial
0.1	0.488575	744912	Obatoclax	Apo|BCL2	Clinical trial
0.1	0.473159	757363	Tyrothricin	NonCan:Ant	FDA approved
0.1	0.439986	759263	Topotecan	T1	FDA approved
0.1	0.473428	759850	Docetaxel	Tu|Tu-stab	FDA approved
0.1	0.469979	768068	Cobimetinib (isomer 1)	PK:MAP2K,MAP2K1	Clinical trial
0.09	0.481714	90636	Vinblastine	Tu|Tu-frag	FDA approved
0.09	0.498152	92339	Fluphenazine	NonCan:Psy	FDA approved
0.08	0.528477	256439	Idarubicin	T2	FDA approved
0.08	0.558827	668814	kahalide f	-	Clinical trial
0.08	0.534195	684363	Epothilone B	Tu	Clinical trial
0.08	0.524945	758246	Trametinib	PK:STK,MAP2K, MAP2K1,MAP2K2	FDA approved
0.08	0.544751	759856	Gefitinib	PK:YK,EGFR	FDA approved
0.07	0.577744	12198	Dromostanolone Propionate	Ho	FDA approved
0.06	0.655553	755	6-Mercaptopurine	Ds|IMPDH2|PPAT	FDA approved
0.06	0.658646	32065	Hydroxyurea	AM|Dr	FDA approved
0.06	0.690992	85998	Streptozocin	A7	FDA approved
0.06	0.633135	759878	Irinotecan	T1	FDA approved
0.05	0.702217	45388	Dacarbazine	A7|Ho|AlkAg|anti-Ho	FDA approved
0.05	0.717562	755809	Vismodegib	SMO|PK:YK	FDA approved
0.04	0.794609	36405	Chelerythrine	PK:PRKCA,STK	Clinical trial
0.04	0.750358	122758	Isotretinoin	Ho|RXR|Differentiator	FDA approved
0.04	0.779663	148958	Tegafur	Df	FDA approved
0.04	0.781122	763832	LOR-253	KLF4|MTF1	Clinical trial
0.03	0.824776	762	Nitrogen mustard	A7|AlkAg	FDA approved
0.03	0.836092	706995	Entinostat	HDAC	Clinical trial
0.03	0.839046	757098	Melphalan	A7|AlkAg	FDA approved
0.02	0.877225	26271	Cyclophosphamide	A7|AlkAg	FDA approved
0.02	0.879013	708298	7-Tert-butyldimethylsilyl-10-hydroxycamptothecin	T1	Clinical trial
0.02	0.893761	777193	LDK-378	PK:ALK	FDA approved
0.01	0.938916	663249	Triapine	Dr|CC	Clinical trial
0.01	0.917097	713763	Rebimastat	PSM	Clinical trial
0.01	0.917423	719627	Celecoxib	AM|PTGS2	FDA approved
0.01	0.93098	758667	Teniposide	T2	FDA approved
0.01	0.948174	773263	Bafetinib	BCR-ABL|PK:YK,FYN,LYN	Clinical trial
0	0.97943	752	6-Mercaptopurine	Ds|IMPDH2|PPAT	FDA approved
0	0.989891	8806	Melphalan	A7|AlkAg	FDA approved
0	0.971126	34462	Uracil mustard	A7|AlkAg	FDA approved
0	0.974187	82151	Daunorubicin	T2	FDA approved
0	0.997565	122819	Teniposide	T2	FDA approved
0	0.980352	170984	Pimozide	NonCan:Psy	Clinical trial
0	0.979894	218321	Pentostatin	Ds|AM|ADA	FDA approved
0	0.977468	376128	Dolastatin 10	Tu	Clinical trial
0	0.988115	679828	PD-98059	PK:STK,MAP2K, MAP2K1,MAP2K2	Clinical trial
0	0.999663	686288	Aminoflavone	Db|DDI	Clinical trial
0	0.984643	750690	Sunitinib	PK:YK,PDGFR,KIT,VEGFR	FDA approved
0	0.99307	764134	Dabrafenib	PK:BRAF	FDA approved
-0.01	0.955678	83142	Daunorubicin	T2	FDA approved
-0.01	0.94916	141540	Etoposide	T2	FDA approved
-0.01	0.961258	741899	BML-277	PK:CHEK,CHEK2	Clinical trial
-0.01	0.942078	755985	Nelarabine	Ds	FDA approved
-0.01	0.95504	756738	Digoxin	NonCan:CardG	FDA approved
-0.01	0.933215	759852	Vorinostat	HDAC	FDA approved
-0.02	0.893249	105024	Mithramycin	Db|Rs	FDA approved
-0.02	0.888727	180973	Tamoxifen	Ho|SERM	FDA approved
-0.02	0.908955	701852	Vorinostat	HDAC	FDA approved
-0.02	0.901608	710297	PX-316	PK:STK	Clinical trial
-0.02	0.863735	715055	Gefitinib	PK:YK,EGFR	FDA approved
-0.02	0.869831	719276	Fulvestrant	Ho|SERM	FDA approved
-0.03	0.803757	49842	Vinblastine	Tu|Tu-frag	FDA approved
-0.03	0.843782	88536	Calusterone	Ho	FDA approved
-0.03	0.80761	256942	Epirubicin	T2	FDA approved
-0.03	0.843153	761190	Panobinostat	HDAC	FDA approved
-0.04	0.753446	264137	Elliptinium Acetate	-	Clinical trial
-0.04	0.754021	747973	Ixabepilone	Tu|Tu-stab	FDA approved
-0.04	0.778115	747974	Raloxifene	Ho|SERM	FDA approved
-0.04	0.755637	758255	Teniposide	T2	FDA approved
-0.04	0.789371	759174	Vincristine	Tu|Tu-frag	FDA approved
-0.04	0.781751	776422	LDK-378	PK:ALK	FDA approved
-0.05	0.732599	3088	Chlorambucil	A7|AlkAg	FDA approved
-0.05	0.684913	119875	Cisplatin	A7|AlkAg	FDA approved
-0.05	0.682112	301739	Mitoxantrone	T2	FDA approved
-0.05	0.734052	756645	Crizotinib	PK:YK,MET,ALK	FDA approved
-0.05	0.697502	757027	Ethinyl estradiol	Ho	FDA approved
-0.05	0.726264	757348	6-Mercaptopurine	Ds|IMPDH2|PPAT	FDA approved
-0.06	0.641202	3053	Actinomycin D	Db	FDA approved
-0.06	0.649837	79037	Lomustine	A6|AlkAg	FDA approved
-0.06	0.666415	89201	Estramustine	A7|Tu|AlkAg	FDA approved
-0.06	0.666593	138783	Bendamustine	A2|A6|AlkAg	FDA approved
-0.06	0.638578	714597	Imexon	Apo	Clinical trial
-0.06	0.652618	727989	Lapatinib	PK:YK,EGFR,ERBB2	FDA approved
-0.06	0.661305	745750	Lapatinib	PK:YK,EGFR,ERBB2	FDA approved
-0.06	0.641165	757804	Etoposide	T2	FDA approved
-0.07	0.66881	38721	Dacarbazine	A7|Ho|AlkAg|anti-Ho	FDA approved
-0.07	0.613145	125973	Paclitaxel	Tu|Tu-stab	FDA approved
-0.07	0.611698	639966	Perifosine	PK:STK,AKT	Clinical trial
-0.07	0.616212	694501	BN-2629	Db	Clinical trial
-0.07	0.59814	728165	Lificguat	HYP|HIF1|EPAS1	Clinical trial
-0.07	0.582763	756717	Daunorubicin	T2	FDA approved
-0.07	0.595001	758706	Simvastatin	AM	FDA approved
-0.07	0.607569	760087	Vinorelbine	Tu|Tu-frag	FDA approved
-0.07	0.621096	761431	Vemurafenib	PK:YK,BRAF	FDA approved
-0.08	0.52171	280594	Triciribine phosphate	PK:STK	Clinical trial
-0.08	0.545573	710464	AFP464	Db|DDI	Clinical trial
-0.09	0.523688	281612	BEN	A7	Clinical trial
-0.09	0.511897	697887	XK-469	T2	Clinical trial
-0.09	0.495777	759155	Doxorubicin	T2	FDA approved
-0.1	0.427401	123127	Doxorubicin	T2	FDA approved
-0.1	0.430972	279836	Mitoxantrone	T2	FDA approved
-0.1	0.45708	354462	Hypothemycin	PK:YK	Clinical trial
-0.1	0.453813	757384	Vinblastine	Tu|Tu-frag	FDA approved
-0.1	0.44208	779217	AZD-9291	PK:EGFR	FDA approved
-0.11	0.444007	32982	Curcumin	Apo	Clinical trial
-0.11	0.428447	71423	Megestrol acetate	Ho|PGR	FDA approved
-0.11	0.41161	117186	Acetalax	NonCan:Cath	FDA approved
-0.11	0.417184	734325	Dimethylaminoparthenolide	NFkB	Clinical trial
-0.11	0.407223	743414	Imatinib	BCR-ABL|PK:YK	FDA approved
-0.11	0.409358	758645	Paclitaxel	Tu|Tu-stab	FDA approved
-0.11	0.395105	759614	6-Mercaptopurine	Ds|IMPDH2|PPAT	FDA approved
-0.12	0.375077	649890	Alvocidib	CCNT1|PK:STK, CDK,CDK7,CDK8,CDK9	Clinical trial
-0.12	0.416117	656889	XK-469	T2	Clinical trial
-0.12	0.382179	719239	E-7820	Ang|ITG	Clinical trial
-0.12	0.388246	732011	SR16157	Ho	Clinical trial
-0.12	0.356991	753686	Olaparib	PARP|PARP1	FDA approved
-0.12	0.37885	755841	Actinomycin D	Db	FDA approved
-0.13	0.32762	614826	Acetalax	NonCan:Cath	FDA approved
-0.13	0.312243	759195	Epirubicin	T2	FDA approved
-0.14	0.293004	23162	Nandrolone phenpropionate	Ho|NonCan:Ste	FDA approved
-0.14	0.272785	697979	Denileukin Diftitox Ontak	IL	FDA approved
-0.14	0.297049	764040	Alectinib	PK:YK,PIK3,ALK,MTOR	FDA approved
-0.14	0.283323	766270	ABT-199	BCL2	FDA approved
-0.15	0.260272	59687	Acetalax	NonCan:Cath	FDA approved
-0.15	0.322769	365798	Fostamatinib	Ds|Rs|PK:YK,SYK	Clinical trial
-0.15	0.261683	409962	Carmustine	A7|AlkAg	FDA approved
-0.15	0.278411	701554	Seliciclib	PK:STK,CDK, CDK2,CDK7,CDK9	Clinical trial
-0.15	0.286462	747856	Olaparib	PARP|PARP1	FDA approved
-0.15	0.26732	750691	Afatinib	PK:YK,EGFR	FDA approved
-0.15	0.248331	758252	Carfilzomib	PSM	FDA approved
-0.15	0.262573	765694	Bosutinib	STAT|BCR-ABL|STAT5A/B| PK:YK,LYN,SRC,HCK	FDA approved
-0.16	0.236672	683863	Irofulven	Apo|AlkAg|RDI	FDA approved
-0.16	0.234565	760183	(+)-JQ1	BRD	Clinical trial
-0.17	0.25941	157035	Parthenolide	Apo	FDA approved
-0.17	0.21456	608210	Vinorelbine	Tu|Tu-frag	FDA approved
-0.17	0.217847	747167	Nelfinavir	PSM	FDA approved
-0.18	0.169537	326231	Buthionine sulphoximine	AM	Clinical trial
-0.18	0.177921	707389	Eribulin mesilate	Tu	FDA approved
-0.18	0.166337	718781	Erlotinib	PK:YK,EGFR	FDA approved
-0.18	0.184296	749227	Abiraterone	Ho|CYP17A1	FDA approved
-0.18	0.178455	760419	Fenretinide	Ds	Clinical trial
-0.19	0.150417	630176	Depsipeptide	HDAC	FDA approved
-0.19	0.166621	754143	Depsipeptide	HDAC	FDA approved
-0.19	0.154779	754771	Itraconazole	AM	Clinical trial
-0.19	0.15334	757441	Axitinib	PK:YK,PDGFR,VEGFR	FDA approved
-0.19	0.143857	758487	Ponatinib	BCR-ABL|PK:YK	FDA approved
-0.2	0.119459	143020	Mithramycin	Db|Rs	FDA approved
-0.2	0.137205	751548	Salinomycin	Apo|Ab|CD133	Clinical trial
-0.2	0.139384	756877	1st Precursor Intermediate to TDP 665759	Apo|MDM2	Clinical trial
-0.21	0.108908	62343	3-Bromopyruvate (acid)	Mito|HK2	Clinical trial
-0.21	0.157634	141633	Homoharringtonine	Apo|Ang|Pi	FDA approved
-0.22	0.086396	24559	Mithramycin	Db|Rs	FDA approved
-0.22	0.090074	618487	Staurosporine	PK:PRKCA	Clinical trial
-0.22	0.171168	633782	Simvastatin	AM	FDA approved
-0.22	0.094843	758253	Homoharringtonine	Apo|Ang|Pi	FDA approved
-0.22	0.086666	759178	Pipamperone	NonCan:Psy	FDA approved
-0.22	0.098505	761910	Ibrutinib	PK:YK,BTK	FDA approved
-0.23	0.111043	77213	Procarbazine	A7|AlkAg	FDA approved
-0.23	0.079295	241240	Carboplatin	A7|AlkAg	FDA approved
-0.23	0.08261	526598	Mithramycin	Db|Rs	FDA approved
-0.23	0.089721	606698	Rapamycin	PK:STK,MTOR	FDA approved
-0.24	0.067271	656576	Midostaurin	PK:PRKCA,STK	Clinical trial
-0.25	0.055627	125066	Bleomycin	Db	FDA approved
-0.25	0.088368	221019	Wortmannin	PK:PIK3	Clinical trial
-0.25	0.050196	226080	Rapamycin	PK:STK,MTOR	FDA approved
-0.25	0.059031	683864	Temsirolimus	PK:STK,MTOR	FDA approved
-0.25	0.056849	758612	Bleomycin	Db	FDA approved
-0.25	0.055264	761068	Cabozantinib	PK:YK,MET,AXL, KIT,VEGFR,FLT3,RET	FDA approved
-0.27	0.042297	760766	Vandetanib	PK:YK,PDGFR, EGFR,VEGFR,RET	FDA approved
-0.28	0.034935	761191	AP-26113	PK:YK,ALK,EGFR	Clinical trial
-0.29	0.025582	374551	Fenretinide	Ds	Clinical trial
-0.29	0.024631	677083	okadaic acid	Pase	Clinical trial
-0.29	0.028266	755892	Hydrastinine HCl	NonCan:Antihemorrhagic	Clinical trial
-0.29	0.028062	757436	Cabozantinib	PK:YK,MET,AXL, KIT,VEGFR,FLT3,RET	FDA approved
-0.3	0.022149	759877	Dasatinib	BCR-ABL|PK:YK,PDGFR,KIT	FDA approved
-0.31	0.018366	732517	Dasatinib	BCR-ABL|PK:YK,PDGFR,KIT	FDA approved
-0.31	0.016177	758254	Ixazomib citrate	PSM	FDA approved
-0.33	0.009983	681239	Bortezomib	PSM	FDA approved
-0.33	0.010423	758664	Rapamycin	PK:STK,MTOR	FDA approved
-0.34	0.007895	92859	Arsenic trioxide	Apo	FDA approved
-0.34	0.008808	637037	O-6-Benzylguanine	DDR	Clinical trial
-0.35	0.006928	733504	Everolimus	PK:STK,MTOR	FDA approved
-0.37	0.006966	23759	Testolactone	Ho	FDA approved
-0.37	0.003267	706363	Arsenic trioxide	Apo	FDA approved
-0.38	0.005378	752782	Pazopanib	PK:YK,PDGFR, FGFR,KIT,VEGFR	FDA approved
-0.39	0.002811	721517	Zoledronate	AM|NonCan:Anti-bone resorp	FDA approved
-0.39	0.002921	755980	Lenvatinib	PK:YK,PDGFR, FGFR,VEGFR,RET	FDA approved
-0.4	0.001548	737754	Pazopanib	PK:YK,PDGFR, FGFR,KIT,VEGFR	FDA approved
-0.42	0.002099	702294	Estramustine	A7|Tu|AlkAg	FDA approved
-0.43	0.0062	749226	Abiraterone	Ho|CYP17A1	FDA approved
-0.44	0.000494	697286	LY-294002	PK:PIK3	Clinical trial
-0.45	0.000405	759224	Idelalisib	PK:PIK3	FDA approved
-0.48	0.000246	638850	7-Hydroxystaurosporine	PK:STK	Clinical trial
-0.48	0.000124	759274	Arsenic trioxide	Apo	FDA approved
Footnotes
a Correlations between the selected input pattern and several parameters
Pearson's correlations between the selected input and several parameters. Significant correlations are identified at r > 0.334 or < -0.334
based on a minimum of 35 informative cell lines (for both forms of information) yeilding p < 0.05 in the absense of multiple comparisons
correction. Significant positive and negative correlations based on this criteria are presented in bold red and blue, respectively.
b Drug activities
The drug activity levels used are from the Developemental Therapeutics Program (DTP) at http://dtp.cancer.gov/index.html.
The assay is for 50% growth inhibitory concentrations (GI50s) as measured using a 48-hour sulphorhadamine B assay (Rubinstein et al, Journal of the NCI, 1990).
The drug activity pattern is taken from the CellMiner output,from the "NCI-60 Analysis Tools" \ "Cell Line signature" \ "Drug activity z scores".
A positive correlation indicates that as the input values go up, the drug activity goes up.
For the more complete details for this parameter, see the footnotes provided with the "Drug activity z scores".
c Mechanism
Drug mechanism of action definition in the attached file "MOA_Explained.txt" in the documentation folder.
dCorrelations
A positive correlation indicates that as the parameter level increases, the specified parameter increases.
That is the drug becomes more active, the genetic variants are present more often, the gene transcript, microRNA
transcript, or protein levels levels are increased, and the phenotypic parameters increase.
e NSC
Cancer Chemotherapy National Service Center (NSC) number. The complete list of drug / compound NSC's, names, mechanism of action, and clinical status is downloadable from the NCI-60
Analysis Tools page (http://discover.nci.nih.gov/cellminer/), Step 1, footnote 1.
Number of drugsf
Here just show the FDA approved and under clinical trial drugs

## Sheet: Table S10
CellMiner Address:https://discover.nci.nih.gov/cellminer/
CellMiner Analysis Tool:Pattern Comparisona
CellMiner Database Version:2.1
Human Genome Version:HG 19
Date:07-12-2017
Input data:ZBRK1
Number of drugsf: 21770
Supplemenatary Table S10: Correlations between the ZBRK1 mRNA level and drug activities
			Drug activities b
Correlations j	P-value	NSC number k	Name	Mechanism l	FDA status
-0.226	0.083179	740	Methotrexate	Df|DHFR	FDA approved
-0.198	0.12876	752	6-Mercaptopurine	Ds|IMPDH2|PPAT	FDA approved
-0.051	0.697964	755	6-Mercaptopurine	Ds|IMPDH2|PPAT	FDA approved
-0.068	0.603614	762	Nitrogen mustard	A7|AlkAg	FDA approved
-0.066	0.619899	1390	Allopurinol	AM|XDH	FDA approved
0.046	0.728906	3053	Actinomycin D	Db	FDA approved
0.079	0.547056	3088	Chlorambucil	A7|AlkAg	FDA approved
0.081	0.538602	6396	Thiotepa	A7	FDA approved
0.163	0.214379	8806	Melphalan	A7|AlkAg	FDA approved
0.103	0.431657	9706	Triethylenemelamine	A7|AlkAg	FDA approved
-0.081	0.540179	12198	Dromostanolone Propionate	Ho	FDA approved
-0.178	0.173355	14229	Acrichine	Db|AP	FDA approved
-0.254	0.049732	19893	Fluorouracil	Ds|Rs|TYMS	FDA approved
0.008	0.950519	23162	Nandrolone phenpropionate	Ho|NonCan:Ste	FDA approved
0.099	0.491575	23759	Testolactone	Ho	FDA approved
0.107	0.414242	24559	Mithramycin	Db|Rs	FDA approved
0.081	0.536874	25154	Pipobroman	A7|AlkAg	FDA approved
0.181	0.222632	26271	Cyclophosphamide	A7|AlkAg	FDA approved
0.076	0.563613	26980	Mitomycin	A2	FDA approved
-0.062	0.636949	27640	Floxuridine	Ds|TYMS	FDA approved
0.113	0.388657	32065	Hydroxyurea	AM|Dr	FDA approved
-0.128	0.36584	32982	Curcumin	Apo	Clinical trial
0.117	0.373349	34462	Uracil mustard	A7|AlkAg	FDA approved
-0.201	0.184679	34521	Dexamethasone Decadron	Ho	FDA approved
0.338	0.017537	36405	Chelerythrine	PK:PRKCA,STK	Clinical trial
-0.043	0.783536	38721	Dacarbazine	A7|Ho|AlkAg|anti-Ho	FDA approved
0.11	0.40437	45388	Dacarbazine	A7|Ho|AlkAg|anti-Ho	FDA approved
0.009	0.9446	49842	Vinblastine	Tu|Tu-frag	FDA approved
0.095	0.480128	59687	Acetalax	NonCan:Cath	FDA approved
-0.05	0.707364	62343	3-Bromopyruvate (acid)	Mito|HK2	Clinical trial
-0.03	0.82002	63878	Cytarabine	Ds	FDA approved
-0.003	0.980765	63984	Cordycepin	Ds	Clinical trial
-0.015	0.908078	67574	Vincristine	Tu|Tu-frag	FDA approved
0.111	0.407957	71423	Megestrol acetate	Ho|PGR	FDA approved
0.101	0.444387	75520	tfdu	TYMS	FDA approved
0.092	0.519257	77213	Procarbazine	A7|AlkAg	FDA approved
0.042	0.750808	79037	Lomustine	A6|AlkAg	FDA approved
0.127	0.332279	82151	Daunorubicin	T2	FDA approved
0.262	0.043006	83142	Daunorubicin	T2	FDA approved
0.044	0.765714	85998	Streptozocin	A7	FDA approved
0.019	0.888072	88536	Calusterone	Ho	FDA approved
-0.183	0.165742	89201	Estramustine	A7|Tu|AlkAg	FDA approved
0.058	0.663161	90636	Vinblastine	Tu|Tu-frag	FDA approved
0.014	0.91682	92339	Fluphenazine	NonCan:Psy	FDA approved
-0.001	0.996873	92859	Arsenic trioxide	Apo	FDA approved
-0.128	0.329913	102816	Azacitidine	DNMT	FDA approved
0.055	0.680659	105014	Cladribine	Ds|ADA	FDA approved
0.215	0.102672	105024	Mithramycin	Db|Rs	FDA approved
-0.224	0.085492	109229	Asparaginase	AM|Pi	FDA approved
0.133	0.352599	109724	Ifosfamide	A7|AlkAg	FDA approved
0.056	0.673186	109874	Benzimate	Tu	Clinical trial
0.096	0.473699	117186	Acetalax	NonCan:Cath	FDA approved
-0.096	0.47753	118218	Fludarabine	Ds|AM|Dr	FDA approved
0.201	0.12306	119875	Cisplatin	A7|AlkAg	FDA approved
0.246	0.060105	122758	Isotretinoin	Ho|RXR|Differentiator	FDA approved
0.078	0.554167	122819	Teniposide	T2	FDA approved
0.097	0.459735	123127	Doxorubicin	T2	FDA approved
-0.01	0.938833	124463	Fludarabine	Ds|AM|Dr	FDA approved
-0.019	0.883061	125066	Bleomycin	Db	FDA approved
-0.035	0.789944	125973	Paclitaxel	Tu|Tu-stab	FDA approved
-0.235	0.112289	127716	Decitabine	AM|DNMT	FDA approved
0.112	0.39495	134727	Mitomycin	A2	FDA approved
0.141	0.305051	138783	Bendamustine	A2|A6|AlkAg	FDA approved
0.063	0.636464	141540	Etoposide	T2	FDA approved
0.06	0.686302	141633	Homoharringtonine	Apo|Ang|Pi	FDA approved
0.187	0.153289	143020	Mithramycin	Db|Rs	FDA approved
-0.153	0.250441	148958	Tegafur	Df	FDA approved
-0.051	0.732203	157035	Parthenolide	Apo	FDA approved
-0.036	0.787494	169780	Dexrazoxane	T2|NonCan:Cardioprotective	FDA approved
-0.104	0.45578	170984	Pimozide	NonCan:Psy	Clinical trial
-0.044	0.745028	174939	Elesclomol	PK:ROS1	Clinical trial
-0.136	0.304443	180973	Tamoxifen	Ho|SERM	FDA approved
-0.012	0.938013	218321	Pentostatin	Ds|AM|ADA	FDA approved
0.241	0.103147	221019	Wortmannin	PK:PIK3	Clinical trial
0.091	0.488226	226080	Rapamycin	PK:STK,MTOR	FDA approved
0.172	0.188127	241240	Carboplatin	A7|AlkAg	FDA approved
0.093	0.486907	246131	Valrubicin	T2	FDA approved
0.014	0.917548	255109	geldanamycin analog	HSP90	Clinical trial
-0.001	0.996009	256439	Idarubicin	T2	FDA approved
0.122	0.367769	256942	Epirubicin	T2	FDA approved
0.211	0.111845	264137	Elliptinium Acetate	-	Clinical trial
-0.067	0.641832	266046	Oxaliplatin	A7	FDA approved
0.168	0.199707	279836	Mitoxantrone	T2	FDA approved
0.178	0.173675	280594	Triciribine phosphate	PK:STK	Clinical trial
-0.031	0.829754	281612	BEN	A7	Clinical trial
0.053	0.690257	287459	Cytarabine	Ds	FDA approved
0.146	0.266389	301739	Mitoxantrone	T2	FDA approved
-0.087	0.509927	308847	Amonafide	T2	Clinical trial
0.096	0.466667	312887	Fludarabine	Ds|AM|Dr	FDA approved
-0.076	0.566314	320846	Batracylin	T2|T1	Clinical trial
-0.068	0.605404	326231	Buthionine sulphoximine	AM	Clinical trial
-0.255	0.049389	330507	Tanespimycin	HSP90	Clinical trial
-0.266	0.040336	354258	8-Chloro-adenosine	AM	Clinical trial
0.037	0.781699	354462	Hypothemycin	PK:YK	Clinical trial
-0.061	0.685104	365798	Fostamatinib	Ds|Rs|PK:YK,SYK	Clinical trial
-0.216	0.14885	366140	Pyrazoloacridine	Db	Clinical trial
-0.124	0.358817	369100	Imiquimod	AM|TLR7	FDA approved
0.106	0.420293	374551	Fenretinide	Ds	Clinical trial
-0.024	0.87007	376128	Dolastatin 10	Tu	Clinical trial
0.002	0.990262	409962	Carmustine	A7|AlkAg	FDA approved
0.103	0.434964	526598	Mithramycin	Db|Rs	FDA approved
0.12	0.374607	606698	Rapamycin	PK:STK,MTOR	FDA approved
-0.023	0.865283	606869	Clofarabine	Ds	FDA approved
0.115	0.395182	608210	Vinorelbine	Tu|Tu-frag	FDA approved
0.175	0.180877	609699	Topotecan	T1	FDA approved
0.056	0.672293	613327	Gemcitabine	Ds	FDA approved
0.164	0.210265	614826	bisacodyl, active ingredient of viraplex	NonCan:Cath	FDA approved
-0.014	0.914807	616348	Irinotecan	T1	FDA approved
-0.303	0.019651	618487	Staurosporine	PK:PRKCA	Clinical trial
-0.106	0.46445	627168	Pyrazoloacridine	Db	Clinical trial
-0.213	0.141693	628503	Docetaxel	Tu|Tu-stab	FDA approved
0.179	0.174501	629749	Lapachone	-	Clinical trial
0.087	0.50853	630176	Depsipeptide	HDAC	FDA approved
-0.045	0.779135	633782	Simvastatin	AM	FDA approved
-0.007	0.956837	637037	O-6-Benzylguanine	DDR	Clinical trial
-0.242	0.090779	638646	7-Hydroxystaurosporine	PK:STK	Clinical trial
-0.131	0.338797	638850	7-Hydroxystaurosporine	PK:STK	Clinical trial
-0.132	0.351163	639186	Raltitrexed	Ds|DHFR|TYMS	FDA approved
-0.356	0.005193	639966	Perifosine	PK:STK,AKT	Clinical trial
-0.169	0.197192	649890	Alvocidib	CCNT1|PK:STK,CDK,CDK7,CDK8,CDK9	Clinical trial
-0.278	0.031323	656576	Midostaurin	PK:PRKCA,STK	Clinical trial
0.069	0.628955	656889	XK-469	T2	Clinical trial
-0.104	0.428357	663249	Triapine	Dr|CC	Clinical trial
-0.061	0.673108	668814	kahalide f	-	Clinical trial
0.227	0.081005	673596	7-Ethyl-10-hydroxycamptothecin	T1	FDA approved
0.164	0.209301	677083	okadaic acid	Pase	Clinical trial
0.276	0.034464	679828	PD-98059	PK:STK,MAP2K,MAP2K1,MAP2K2	Clinical trial
-0.016	0.904824	681239	Bortezomib	PSM	FDA approved
0.026	0.848018	683863	Irofulven	Apo|AlkAg|RDI	FDA approved
0.049	0.715069	683864	Temsirolimus	PK:STK,MTOR	FDA approved
-0.249	0.064522	684363	Epothilone B	Tu	Clinical trial
-0.027	0.83629	686288	Aminoflavone	Db|DDI	Clinical trial
0.177	0.180255	694501	BN-2629	Db	Clinical trial
0.039	0.768644	697286	LY-294002	PK:PIK3	Clinical trial
-0.153	0.244532	697726	RH1	PK:ROS1	Clinical trial
0.086	0.545826	697887	XK-469	T2	Clinical trial
0.004	0.973453	697912	5-fluoro deoxy uridine 10mer	-	Clinical trial
-0.005	0.969914	697979	Denileukin Diftitox Ontak	IL	FDA approved
0.062	0.643592	698037	Pemetrexed	Df|AM|GARTF|DHFR	FDA approved
-0.171	0.225628	701554	Seliciclib	PK:STK,CDK,CDK2,CDK7,CDK9	Clinical trial
-0.086	0.515174	701852	Vorinostat	HDAC	FDA approved
-0.122	0.392865	702294	Estramustine	A7|Tu|AlkAg	FDA approved
0.037	0.776076	706363	Arsenic trioxide	Apo	FDA approved
0.059	0.655006	706995	Entinostat	HDAC	Clinical trial
0.05	0.705735	707389	Eribulin mesilate	Tu	FDA approved
-0.06	0.647421	707545	Alvespimycin	HSP90	Clinical trial
0.165	0.207083	708298	7-Tert-butyldimethylsilyl-10-hydroxycamptothecin	T1	Clinical trial
0.05	0.707686	710270	Karenitecin	T1	Clinical trial
-0.117	0.373005	710297	PX-316	PK:STK	Clinical trial
0.063	0.633135	710464	AFP464	Db|DDI	Clinical trial
-0.245	0.07681	713763	Rebimastat	PSM	Clinical trial
0.165	0.212387	714597	Imexon	Apo	Clinical trial
-0.184	0.162364	715055	Gefitinib	PK:YK,EGFR	FDA approved
-0.161	0.224078	718781	Erlotinib	PK:YK,EGFR	FDA approved
-0.056	0.675264	719239	E-7820	Ang|ITG	Clinical trial
0.244	0.06494	719276	Fulvestrant	Ho|SERM	FDA approved
0.037	0.787412	719627	Celecoxib	AM|PTGS2	FDA approved
0.021	0.875322	721517	Zoledronate	AM|NonCan:Anti-bone resorp	FDA approved
-0.022	0.867513	724998	LMP-400	T1	Clinical trial
0.033	0.807153	725776	LMP776	T1	Clinical trial
-0.245	0.061546	726630	Belinostat	HDAC	FDA approved
-0.229	0.080782	727989	Lapatinib	PK:YK,EGFR,ERBB2	FDA approved
0.073	0.598016	728073	Irinotecan	T1	FDA approved
-0.002	0.98606	728165	Lificguat	HYP|HIF1|EPAS1	Clinical trial
-0.027	0.842219	732011	SR16157	Ho	Clinical trial
-0.288	0.027079	732517	Dasatinib	BCR-ABL|PK:YK,PDGFR,KIT	FDA approved
-0.081	0.540357	733504	Everolimus	PK:STK,MTOR	FDA approved
-0.004	0.97913	734325	Dimethylaminoparthenolide	NFkB	Clinical trial
0	0.999395	737754	Pazopanib	PK:YK,PDGFR,FGFR,KIT,VEGFR	FDA approved
-0.057	0.666449	741078	Selumetinib	PK:STK,YK,MAP2K,MAP2K1,MAP2K2	Clinical trial
-0.186	0.157359	741899	BML-277	PK:CHEK,CHEK2	Clinical trial
-0.087	0.512964	743414	Imatinib	BCR-ABL|PK:YK	FDA approved
-0.162	0.240851	744912	Obatoclax	Apo|BCL2	Clinical trial
-0.162	0.219598	745750	Lapatinib	PK:YK,EGFR,ERBB2	FDA approved
-0.093	0.492007	747167	Nelfinavir	PSM	FDA approved
-0.045	0.732871	747599	Nilotinib	BCR-ABL|PK:YK	FDA approved
-0.017	0.902742	747856	Olaparib	PARP|PARP1	FDA approved
-0.223	0.10785	747973	Ixabepilone	Tu|Tu-stab	FDA approved
-0.017	0.899939	747974	Raloxifene	Ho|SERM	FDA approved
-0.012	0.939793	749226	Abiraterone	Ho|CYP17A1	FDA approved
-0.014	0.91747	749227	Abiraterone	Ho|CYP17A1	FDA approved
-0.127	0.338683	749712	AT-13387	HSP90	Clinical trial
-0.338	0.008924	750690	Sunitinib	PK:YK,PDGFR,KIT,VEGFR	FDA approved
-0.155	0.244609	750691	Afatinib	PK:YK,EGFR	FDA approved
-0.134	0.312806	751548	Salinomycin	Apo|Ab|CD133	Clinical trial
-0.079	0.571981	752782	Pazopanib	PK:YK,PDGFR,FGFR,KIT,VEGFR	FDA approved
0.081	0.53974	753686	Olaparib	PARP|PARP1	FDA approved
0.145	0.281245	754143	Depsipeptide	HDAC	FDA approved
-0.246	0.065073	754230	Pralatrexate	Df|CTNNB1|DHFR	FDA approved
-0.128	0.344225	754771	Itraconazole	AM	Clinical trial
0.251	0.062267	755806	XL-147	PK:PIK3	Clinical trial
-0.154	0.256837	755809	Vismodegib	SMO|PK:YK	FDA approved
0.045	0.736043	755841	Actinomycin D	Db	FDA approved
0.008	0.953714	755880	Mitomycin	A2	FDA approved
0.226	0.084701	755892	Hydrastinine HCl	NonCan:Antihemorrhagic	Clinical trial
0.052	0.702792	755980	Lenvatinib	PK:YK,PDGFR,FGFR,VEGFR,RET	FDA approved
0.008	0.951581	755985	Nelarabine	Ds	FDA approved
-0.257	0.049407	756645	Crizotinib	PK:YK,MET,ALK	FDA approved
0.093	0.483457	756717	Daunorubicin	T2	FDA approved
-0.056	0.683701	756738	Digoxin	NonCan:CardG	FDA approved
0.114	0.394628	756877	1st Precursor Intermediate to TDP 665759	Apo|MDM2	Clinical trial
-0.173	0.201384	757027	Ethinyl estradiol	Ho	FDA approved
-0.186	0.171074	757036	Fluorouracil	Ds|Rs|TYMS	FDA approved
-0.213	0.107801	757087	Nitrogen mustard	A7|AlkAg	FDA approved
0.064	0.641424	757098	Melphalan	A7|AlkAg	FDA approved
-0.171	0.198438	757348	6-Mercaptopurine	Ds|IMPDH2|PPAT	FDA approved
0.235	0.073072	757363	Tyrothricin	NonCan:Ant	FDA approved
0.133	0.327669	757384	Vinblastine	Tu|Tu-frag	FDA approved
-0.214	0.106081	757436	Cabozantinib	PK:YK,MET,AXL,KIT,VEGFR,FLT3,RET	FDA approved
-0.205	0.122593	757441	Axitinib	PK:YK,PDGFR,VEGFR	FDA approved
0.071	0.594585	757804	Etoposide	T2	FDA approved
-0.077	0.562823	758186	Azacitidine	DNMT	FDA approved
-0.043	0.745516	758230	Floxuridine	Ds|TYMS	FDA approved
-0.26	0.04671	758246	Trametinib	PK:STK,MAP2K,MAP2K1,MAP2K2	FDA approved
-0.243	0.063994	758247	Palbociclib	PK:STK,CDK,CDK4,CDK6	FDA approved
0.03	0.823111	758252	Carfilzomib	PSM	FDA approved
0.105	0.429256	758253	Homoharringtonine	Apo|Ang|Pi	FDA approved
-0.037	0.782974	758254	Ixazomib citrate	PSM	FDA approved
0.035	0.792127	758255	Teniposide	T2	FDA approved
-0.236	0.071335	758487	Ponatinib	BCR-ABL|PK:YK	FDA approved
-0.159	0.228627	758612	Bleomycin	Db	FDA approved
-0.069	0.609482	758645	Paclitaxel	Tu|Tu-stab	FDA approved
0.13	0.33151	758664	Rapamycin	PK:STK,MTOR	FDA approved
0.119	0.36965	758667	Teniposide	T2	FDA approved
-0.121	0.36011	758706	Simvastatin	AM	FDA approved
-0.274	0.03758	758774	Belinostat	HDAC	FDA approved
0.117	0.375749	759155	Doxorubicin	T2	FDA approved
0.124	0.357292	759174	Vincristine	Tu|Tu-frag	FDA approved
0.018	0.895002	759178	Pipamperone	NonCan:Psy	FDA approved
0.151	0.253007	759195	Epirubicin	T2	FDA approved
0.012	0.931717	759224	Idelalisib	PK:PIK3	FDA approved
0.158	0.232546	759263	Topotecan	T1	FDA approved
-0.002	0.987851	759274	Arsenic trioxide	Apo	FDA approved
-0.008	0.954631	759614	6-Mercaptopurine	Ds|IMPDH2|PPAT	FDA approved
-0.203	0.12943	759850	Docetaxel	Tu|Tu-stab	FDA approved
0.054	0.685097	759852	Vorinostat	HDAC	FDA approved
-0.105	0.429188	759856	Gefitinib	PK:YK,EGFR	FDA approved
0.057	0.665863	759857	Clofarabine	Ds	FDA approved
-0.353	0.006034	759877	Dasatinib	BCR-ABL|PK:YK,PDGFR,KIT	FDA approved
0.158	0.233464	759878	Irinotecan	T1	FDA approved
-0.075	0.581301	760087	Vinorelbine	Tu|Tu-frag	FDA approved
-0.056	0.672171	760183	(+)-JQ1	BRD	Clinical trial
0.088	0.509588	760419	Fenretinide	Ds	Clinical trial
-0.094	0.488638	760766	Vandetanib	PK:YK,PDGFR,EGFR,VEGFR,RET	FDA approved
-0.211	0.108469	761068	Cabozantinib	PK:YK,MET,AXL,KIT,VEGFR,FLT3,RET	FDA approved
-0.038	0.774615	761190	Panobinostat	HDAC	FDA approved
-0.358	0.005398	761191	AP-26113	PK:YK,ALK,EGFR	Clinical trial
0.061	0.643585	761385	Sonidegib	SMO|Hg-Smo	FDA approved
-0.288	0.030008	761390	By-Product of CUDC-305	HSP90	Clinical trial
0.004	0.97895	761431	Vemurafenib	PK:YK,BRAF	FDA approved
-0.099	0.456005	761910	Ibrutinib	PK:YK,BTK	FDA approved
0.079	0.550293	763832	LOR-253	KLF4|MTF1	Clinical trial
-0.271	0.037787	764040	Alectinib	PK:YK,PIK3,ALK,MTOR	FDA approved
-0.017	0.904294	764134	Dabrafenib	PK:BRAF	FDA approved
-0.44	0.000541	765694	Bosutinib	STAT|BCR-ABL|STAT5A/B|PK:YK,LYN,SRC,HCK	FDA approved
0.207	0.119678	766270	ABT-199	BCL2	FDA approved
-0.29	0.027448	767745	Pelitrexol	GARTF	Clinical trial
-0.141	0.292505	768068	Cobimetinib (isomer 1)	PK:MAP2K,MAP2K1	Clinical trial
-0.063	0.639553	773263	Bafetinib	BCR-ABL|PK:YK,FYN,LYN	Clinical trial
-0.199	0.134126	776422	LDK-378	PK:ALK	FDA approved
-0.222	0.094224	777193	LDK-378	PK:ALK	FDA approved
-0.06	0.652039	779217	AZD-9291	PK:EGFR	FDA approved
Footnotes
a Correlations between the selected input pattern and several parameters
Pearson's correlations between the selected input and several parameters. Significant correlations are identified at r > 0.334 or < -0.334
based on a minimum of 35 informative cell lines (for both forms of information) yeilding p < 0.05 in the absense of multiple comparisons
correction. Significant positive and negative correlations based on this criteria are presented in bold red and blue, respectively.
b Drug activities
The drug activity levels used are from the Developemental Therapeutics Program (DTP) at http://dtp.cancer.gov/index.html.
The assay is for 50% growth inhibitory concentrations (GI50s) as measured using a 48-hour sulphorhadamine B assay (Rubinstein et al, Journal of the NCI, 1990).
The drug activity pattern is taken from the CellMiner output,from the "NCI-60 Analysis Tools" \ "Cell Line signature" \ "Drug activity z scores".
A positive correlation indicates that as the input values go up, the drug activity goes up.
For the more complete details for this parameter, see the footnotes provided with the "Drug activity z scores".
c Mechanism
Drug mechanism of action definition in the attached file "MOA_Explained.txt" in the documentation folder.
dCorrelations
A positive correlation indicates that as the parameter level increases, the specified parameter increases.
That is the drug becomes more active, the genetic variants are present more often, the gene transcript, microRNA
transcript, or protein levels levels are increased, and the phenotypic parameters increase.
e NSC
Cancer Chemotherapy National Service Center (NSC) number. The complete list of drug / compound NSC's, names, mechanism of action, and clinical status is downloadable from the NCI-60
Analysis Tools page (http://discover.nci.nih.gov/cellminer/), Step 1, footnote 1.
Number of drugsf
Here just show the FDA approved and under clinical trial drugs

[truncated: 1 more sheets: Table S11]
